# Supplementary material for: Amplified Drought Alters Leaf Litter Metabolome, Slows Down Litter Decomposition, and Modifies Home Field (Dis)Advantage in Three Mediterranean Forests
Source: Plants (Basel). 2022 Sep 30;11(19):2582. doi: 10.3390/plants11192582 (PMC9571106; doi:10.3390/plants11192582)
Supplement: Supplementary file 1 [file plants-11-02582-s001.zip]

Archive with 1 entries (1 files):
- plants-1911410-supplementary.pdf
